# Supplementary material for: In Vitro and In Vivo Antibacterial Efficacy of a Ciprofloxacin Delivery System Based on Streptococcus suis Extracellular Vesicles
Source: Animals (Basel). 2026 Jul 22;16(14):2262. doi: 10.3390/ani16142262 (PMC13405650; doi:10.3390/ani16142262)
Supplement: Supplementary file 1 [file animals-16-02262-s001.zip]

Archive with 1 entries (1 files):
- animals-4401414-supplementary.pdf
